# Supplementary material for: An In-Plane Heterostructure Ni3N/MoSe2 Loaded on Nitrogen-Doped Reduced Graphene Oxide Enhances the Catalyst Performance for Hydrogen Oxidation Reaction
Source: Molecules. 2025 Jan 22;30(3):488. doi: 10.3390/molecules30030488 (PMC11820556; doi:10.3390/molecules30030488)
Supplement: Supplementary file 1 [file molecules-30-00488-s001.zip]

Archive with 1 entries (1 files):
- molecules-3395596-supplementary (2).pdf
